# Supplementary material for: Combination of mTORC1/2 inhibitor vistusertib plus fulvestrant in vitro and in vivo targets oestrogen receptor-positive endocrine-resistant breast cancer
Source: Breast Cancer Res. 2019 Dec 4;21:135. doi: 10.1186/s13058-019-1222-0 (PMC6894349; doi:10.1186/s13058-019-1222-0)
Supplement: Supplementary file 6 — Additional file 6: File S1. Ingenuity pathway analysis of the HBCx34 OvaR PDX models at the end of the study. [file 13058_2019_1222_MOESM6_ESM.xlsx]

## Sheet: Summary (vs Veh)
	Vist vs Veh (n=129)		Fulv vs Veh (n=54)		Vist+Ful vs Veh (n=41)
Ingenuity Canonical Pathways, n=166	-log(B-H p-value)	z-score	-log(B-H p-value)	z-score	-log(B-H p-value)	z-score
Glioblastoma Multiforme Signaling	2.05	-0.632	4.17	1.768	3.23	1.029
Hepatic Fibrosis / Hepatic Stellate Cell Activation	2.77	-	4.01	-	2.17	-
Ovarian Cancer Signaling	2.24	0.707	3.87	2	3.94	0.728
Molecular Mechanisms of Cancer	2.05	-	3.62	-	4.49	-
Glioma Signaling	1.58	-0.816	3.41	1.069	3.47	0.243
Atherosclerosis Signaling	1.87	-	3.04	-	1.53	-
p53 Signaling	1.31	0	2.43	-1.091	2.27	-0.426
Endocannabinoid Cancer Inhibition Pathway	1.87	0.333	2.21	-0.539	2.32	0.333
Osteoarthritis Pathway	1.64	1.667	2.09	1.414	3.47	1.265
Colorectal Cancer Metastasis Signaling	2.86	-0.258	1.88	2.03	2.84	0.429
cAMP-mediated signaling	2.05	0.905	1.44	3.212	1.8	1.982
Human Embryonic Stem Cell Pluripotency	2.28	-	1.42	-	1.87	-
Estrogen-mediated S-phase Entry	FDR>5%	FDR>5%	8	-3	7.84	-2.668
Cell Cycle: G1/S Checkpoint Regulation	FDR>5%	FDR>5%	6.16	0.626	4.64	0.209
Cell Cycle: G2/M DNA Damage Checkpoint Regulation	FDR>5%	FDR>5%	6.16	0.688	4.38	1.213
Role of BRCA1 in DNA Damage Response	FDR>5%	FDR>5%	5.81	-1.877	4.99	-1.633
Aryl Hydrocarbon Receptor Signaling	FDR>5%	FDR>5%	5.64	-2.746	4.49	-3.53
Cell Cycle Control of Chromosomal Replication	FDR>5%	FDR>5%	5.27	-	4.92	-
Bladder Cancer Signaling	FDR>5%	FDR>5%	4.42	1	3.23	0.302
Cyclins and Cell Cycle Regulation	FDR>5%	FDR>5%	4.17	-2.236	4.28	-1.46
Role of CHK Proteins in Cell Cycle Checkpoint Control	FDR>5%	FDR>5%	4	0.535	3.47	0.258
GADD45 Signaling	FDR>5%	FDR>5%	3.69	-	3.08	-
Mitotic Roles of Polo-Like Kinase	FDR>5%	FDR>5%	3.64	-1.5	3.94	-2
Pancreatic Adenocarcinoma Signaling	FDR>5%	FDR>5%	3.41	0.229	3.47	-0.655
Hereditary Breast Cancer Signaling	FDR>5%	FDR>5%	3.13	-	2.09	-
ATM Signaling	FDR>5%	FDR>5%	3.04	-0.853	3.73	-0.392
Nicotine Degradation II	FDR>5%	FDR>5%	2.8	3.3	1.51	2.183
α-tocopherol Degradation	FDR>5%	FDR>5%	2.59	2	2.26	2
LXR/RXR Activation	FDR>5%	FDR>5%	2.36	1.279	1.34	1.279
Small Cell Lung Cancer Signaling	FDR>5%	FDR>5%	2.09	-1.265	2.2	-1.387
Axonal Guidance Signaling	FDR>5%	FDR>5%	2.08	-	2.45	-
Nicotine Degradation III	FDR>5%	FDR>5%	1.71	2.673	1.42	1.807
Wnt/β-catenin Signaling	FDR>5%	FDR>5%	1.7	0	2	0.522
Breast Cancer Regulation by Stathmin1	FDR>5%	FDR>5%	1.62	-	2.11	-
Coagulation System	FDR>5%	FDR>5%	1.57	-0.632	1.9	0
Acetone Degradation I (to Methylglyoxal)	FDR>5%	FDR>5%	1.54	1.667	1.45	1.265
STAT3 Pathway	2.44	-0.333	1.85	0.426	FDR>5%	FDR>5%
eNOS Signaling	1.68	-0.333	1.63	1.877	FDR>5%	FDR>5%
Non-Small Cell Lung Cancer Signaling	1.68	-0.816	1.57	0	FDR>5%	FDR>5%
Chronic Myeloid Leukemia Signaling	1.68	-	1.54	-	FDR>5%	FDR>5%
Role of Osteoblasts, Osteoclasts and Chondrocytes in Rheumatoid Arthritis	2.01	-	1.44	-	FDR>5%	FDR>5%
Prostate Cancer Signaling	1.43	-	1.39	-	FDR>5%	FDR>5%
Adrenomedullin signaling pathway	2.25	-1.155	1.39	0.522	FDR>5%	FDR>5%
Gap Junction Signaling	1.36	-	1.37	-	FDR>5%	FDR>5%
Sphingosine-1-phosphate Signaling	2.86	-0.302	FDR>5%	FDR>5%	1.63	0.192
Gustation Pathway	2.51	-	FDR>5%	FDR>5%	1.48	-
DNA damage-induced 14-3-3σ Signaling	FDR>5%	FDR>5%	2.95	-	FDR>5%	FDR>5%
dTMP De Novo Biosynthesis	FDR>5%	FDR>5%	2.04	-2	FDR>5%	FDR>5%
LPS/IL-1 Mediated Inhibition of RXR Function	FDR>5%	FDR>5%	1.71	1.508	FDR>5%	FDR>5%
Role of Macrophages, Fibroblasts and Endothelial Cells in Rheumatoid Arthritis	FDR>5%	FDR>5%	1.71	-	FDR>5%	FDR>5%
Superpathway of Melatonin Degradation	FDR>5%	FDR>5%	1.63	3	FDR>5%	FDR>5%
Thyroid Cancer Signaling	FDR>5%	FDR>5%	1.6	-	FDR>5%	FDR>5%
Melatonin Degradation I	FDR>5%	FDR>5%	1.57	2.84	FDR>5%	FDR>5%
Mismatch Repair in Eukaryotes	FDR>5%	FDR>5%	1.39	-	FDR>5%	FDR>5%
Glutathione-mediated Detoxification	FDR>5%	FDR>5%	1.39	1.667	FDR>5%	FDR>5%
Regulation of Cellular Mechanics by Calpain Protease	FDR>5%	FDR>5%	1.38	1.155	FDR>5%	FDR>5%
Cell Cycle Regulation by BTG Family Proteins	FDR>5%	FDR>5%	FDR>5%	FDR>5%	2.69	-2.111
Prostanoid Biosynthesis	FDR>5%	FDR>5%	FDR>5%	FDR>5%	1.45	0.447
Basal Cell Carcinoma Signaling	FDR>5%	FDR>5%	FDR>5%	FDR>5%	1.45	1.941
SPINK1 General Cancer Pathway	5	-2.309	FDR>5%	FDR>5%	FDR>5%	FDR>5%
GP6 Signaling Pathway	2.92	2.309	FDR>5%	FDR>5%	FDR>5%	FDR>5%
HIF1α Signaling	2.86	-	FDR>5%	FDR>5%	FDR>5%	FDR>5%
FcγRIIB Signaling in B Lymphocytes	2.77	-0.447	FDR>5%	FDR>5%	FDR>5%	FDR>5%
Renal Cell Carcinoma Signaling	2.77	-0.816	FDR>5%	FDR>5%	FDR>5%	FDR>5%
Mouse Embryonic Stem Cell Pluripotency	2.75	-1.265	FDR>5%	FDR>5%	FDR>5%	FDR>5%
PKCθ Signaling in T Lymphocytes	2.74	-0.707	FDR>5%	FDR>5%	FDR>5%	FDR>5%
Integrin Signaling	2.74	0	FDR>5%	FDR>5%	FDR>5%	FDR>5%
G-Protein Coupled Receptor Signaling	2.71	-	FDR>5%	FDR>5%	FDR>5%	FDR>5%
Glioma Invasiveness Signaling	2.63	0	FDR>5%	FDR>5%	FDR>5%	FDR>5%
Angiopoietin Signaling	2.42	-	FDR>5%	FDR>5%	FDR>5%	FDR>5%
Erythropoietin Signaling	2.37	-	FDR>5%	FDR>5%	FDR>5%	FDR>5%
HMGB1 Signaling	2.31	0	FDR>5%	FDR>5%	FDR>5%	FDR>5%
Production of Nitric Oxide and Reactive Oxygen Species in Macrophages	2.31	-0.577	FDR>5%	FDR>5%	FDR>5%	FDR>5%
CXCR4 Signaling	2.28	-0.333	FDR>5%	FDR>5%	FDR>5%	FDR>5%
3-phosphoinositide Biosynthesis	2.28	-0.577	FDR>5%	FDR>5%	FDR>5%	FDR>5%
GABA Receptor Signaling	2.28	-	FDR>5%	FDR>5%	FDR>5%	FDR>5%
IL-12 Signaling and Production in Macrophages	2.26	-	FDR>5%	FDR>5%	FDR>5%	FDR>5%
HER-2 Signaling in Breast Cancer	2.26	-	FDR>5%	FDR>5%	FDR>5%	FDR>5%
Gαi Signaling	2.26	0.333	FDR>5%	FDR>5%	FDR>5%	FDR>5%
Clathrin-mediated Endocytosis Signaling	2.24	-	FDR>5%	FDR>5%	FDR>5%	FDR>5%
Ceramide Signaling	2.21	-1.134	FDR>5%	FDR>5%	FDR>5%	FDR>5%
Type II Diabetes Mellitus Signaling	2.2	-1	FDR>5%	FDR>5%	FDR>5%	FDR>5%
Endocannabinoid Developing Neuron Pathway	2.2	-1	FDR>5%	FDR>5%	FDR>5%	FDR>5%
Renin-Angiotensin Signaling	2.17	-0.378	FDR>5%	FDR>5%	FDR>5%	FDR>5%
GM-CSF Signaling	2.14	-0.378	FDR>5%	FDR>5%	FDR>5%	FDR>5%
GDNF Family Ligand-Receptor Interactions	2.06	-1.134	FDR>5%	FDR>5%	FDR>5%	FDR>5%
Melanoma Signaling	2.05	-0.816	FDR>5%	FDR>5%	FDR>5%	FDR>5%
Role of NFAT in Cardiac Hypertrophy	2.05	0	FDR>5%	FDR>5%	FDR>5%	FDR>5%
Regulation of the Epithelial-Mesenchymal Transition Pathway	2.05	-	FDR>5%	FDR>5%	FDR>5%	FDR>5%
Endothelin-1 Signaling	2.05	0.302	FDR>5%	FDR>5%	FDR>5%	FDR>5%
Estrogen-Dependent Breast Cancer Signaling	2.05	-1.134	FDR>5%	FDR>5%	FDR>5%	FDR>5%
P2Y Purigenic Receptor Signaling Pathway	2.05	-1	FDR>5%	FDR>5%	FDR>5%	FDR>5%
GNRH Signaling	2.05	-0.816	FDR>5%	FDR>5%	FDR>5%	FDR>5%
Apelin Liver Signaling Pathway	2.03	1	FDR>5%	FDR>5%	FDR>5%	FDR>5%
Aldosterone Signaling in Epithelial Cells	2	0.378	FDR>5%	FDR>5%	FDR>5%	FDR>5%
T Cell Receptor Signaling	2	-	FDR>5%	FDR>5%	FDR>5%	FDR>5%
Superpathway of Inositol Phosphate Compounds	2	-0.577	FDR>5%	FDR>5%	FDR>5%	FDR>5%
Insulin Receptor Signaling	1.97	-0.333	FDR>5%	FDR>5%	FDR>5%	FDR>5%
IL-7 Signaling Pathway	1.97	-0.816	FDR>5%	FDR>5%	FDR>5%	FDR>5%
Cardiac Hypertrophy Signaling	1.95	0	FDR>5%	FDR>5%	FDR>5%	FDR>5%
HGF Signaling	1.95	-1.414	FDR>5%	FDR>5%	FDR>5%	FDR>5%
Germ Cell-Sertoli Cell Junction Signaling	1.95	-	FDR>5%	FDR>5%	FDR>5%	FDR>5%
VEGF Family Ligand-Receptor Interactions	1.92	-0.378	FDR>5%	FDR>5%	FDR>5%	FDR>5%
Thrombopoietin Signaling	1.92	-0.816	FDR>5%	FDR>5%	FDR>5%	FDR>5%
Endometrial Cancer Signaling	1.92	-0.816	FDR>5%	FDR>5%	FDR>5%	FDR>5%
IL-2 Signaling	1.92	-0.816	FDR>5%	FDR>5%	FDR>5%	FDR>5%
PDGF Signaling	1.9	-1.134	FDR>5%	FDR>5%	FDR>5%	FDR>5%
CREB Signaling in Neurons	1.88	-0.378	FDR>5%	FDR>5%	FDR>5%	FDR>5%
Acute Myeloid Leukemia Signaling	1.88	-0.816	FDR>5%	FDR>5%	FDR>5%	FDR>5%
Apelin Endothelial Signaling Pathway	1.88	-0.707	FDR>5%	FDR>5%	FDR>5%	FDR>5%
Role of NANOG in Mammalian Embryonic Stem Cell Pluripotency	1.84	-0.447	FDR>5%	FDR>5%	FDR>5%	FDR>5%
ErbB2-ErbB3 Signaling	1.82	-0.816	FDR>5%	FDR>5%	FDR>5%	FDR>5%
RANK Signaling in Osteoclasts	1.81	-1.134	FDR>5%	FDR>5%	FDR>5%	FDR>5%
Relaxin Signaling	1.8	-0.707	FDR>5%	FDR>5%	FDR>5%	FDR>5%
Melanocyte Development and Pigmentation Signaling	1.8	-0.378	FDR>5%	FDR>5%	FDR>5%	FDR>5%
FAK Signaling	1.77	-	FDR>5%	FDR>5%	FDR>5%	FDR>5%
γ-linolenate Biosynthesis II (Animals)	1.77	-	FDR>5%	FDR>5%	FDR>5%	FDR>5%
PAK Signaling	1.73	-0.816	FDR>5%	FDR>5%	FDR>5%	FDR>5%
NRF2-mediated Oxidative Stress Response	1.71	-	FDR>5%	FDR>5%	FDR>5%	FDR>5%
IL-8 Signaling	1.69	-0.632	FDR>5%	FDR>5%	FDR>5%	FDR>5%
Neurotrophin/TRK Signaling	1.69	-0.816	FDR>5%	FDR>5%	FDR>5%	FDR>5%
Corticotropin Releasing Hormone Signaling	1.68	-0.707	FDR>5%	FDR>5%	FDR>5%	FDR>5%
UVA-Induced MAPK Signaling	1.68	-0.447	FDR>5%	FDR>5%	FDR>5%	FDR>5%
D-myo-inositol (1,4,5,6)-Tetrakisphosphate Biosynthesis	1.67	-0.707	FDR>5%	FDR>5%	FDR>5%	FDR>5%
D-myo-inositol (3,4,5,6)-tetrakisphosphate Biosynthesis	1.67	-0.707	FDR>5%	FDR>5%	FDR>5%	FDR>5%
Antiproliferative Role of Somatostatin Receptor 2	1.66	-0.447	FDR>5%	FDR>5%	FDR>5%	FDR>5%
Leptin Signaling in Obesity	1.64	0	FDR>5%	FDR>5%	FDR>5%	FDR>5%
Granzyme A Signaling	1.64	-	FDR>5%	FDR>5%	FDR>5%	FDR>5%
Macropinocytosis Signaling	1.63	-0.447	FDR>5%	FDR>5%	FDR>5%	FDR>5%
IL-3 Signaling	1.61	-0.816	FDR>5%	FDR>5%	FDR>5%	FDR>5%
Prolactin Signaling	1.6	-0.816	FDR>5%	FDR>5%	FDR>5%	FDR>5%
JAK/Stat Signaling	1.6	-0.816	FDR>5%	FDR>5%	FDR>5%	FDR>5%
nNOS Signaling in Skeletal Muscle Cells	1.6	-	FDR>5%	FDR>5%	FDR>5%	FDR>5%
Factors Promoting Cardiogenesis in Vertebrates	1.59	-	FDR>5%	FDR>5%	FDR>5%	FDR>5%
FLT3 Signaling in Hematopoietic Progenitor Cells	1.59	-0.816	FDR>5%	FDR>5%	FDR>5%	FDR>5%
IL-17 Signaling	1.58	-	FDR>5%	FDR>5%	FDR>5%	FDR>5%
PTEN Signaling	1.57	0.447	FDR>5%	FDR>5%	FDR>5%	FDR>5%
LPS-stimulated MAPK Signaling	1.54	-0.816	FDR>5%	FDR>5%	FDR>5%	FDR>5%
NGF Signaling	1.54	-0.378	FDR>5%	FDR>5%	FDR>5%	FDR>5%
UVB-Induced MAPK Signaling	1.54	-0.447	FDR>5%	FDR>5%	FDR>5%	FDR>5%
3-phosphoinositide Degradation	1.52	-0.707	FDR>5%	FDR>5%	FDR>5%	FDR>5%
Fc Epsilon RI Signaling	1.51	0.378	FDR>5%	FDR>5%	FDR>5%	FDR>5%
Role of p14/p19ARF in Tumor Suppression	1.5	0	FDR>5%	FDR>5%	FDR>5%	FDR>5%
EGF Signaling	1.5	-0.447	FDR>5%	FDR>5%	FDR>5%	FDR>5%
CNTF Signaling	1.48	-0.447	FDR>5%	FDR>5%	FDR>5%	FDR>5%
Natural Killer Cell Signaling	1.48	-	FDR>5%	FDR>5%	FDR>5%	FDR>5%
D-myo-inositol-5-phosphate Metabolism	1.48	-0.707	FDR>5%	FDR>5%	FDR>5%	FDR>5%
CTLA4 Signaling in Cytotoxic T Lymphocytes	1.46	-	FDR>5%	FDR>5%	FDR>5%	FDR>5%
IL-9 Signaling	1.46	0	FDR>5%	FDR>5%	FDR>5%	FDR>5%
ErbB Signaling	1.38	-0.816	FDR>5%	FDR>5%	FDR>5%	FDR>5%
ERK/MAPK Signaling	1.38	-0.333	FDR>5%	FDR>5%	FDR>5%	FDR>5%
Myc Mediated Apoptosis Signaling	1.37	-	FDR>5%	FDR>5%	FDR>5%	FDR>5%
14-3-3-mediated Signaling	1.36	-0.816	FDR>5%	FDR>5%	FDR>5%	FDR>5%
mTOR Signaling	1.36	-0.378	FDR>5%	FDR>5%	FDR>5%	FDR>5%
Role of JAK1 and JAK3 in γc Cytokine Signaling	1.36	-	FDR>5%	FDR>5%	FDR>5%	FDR>5%
Protein Kinase A Signaling	1.34	1.941	FDR>5%	FDR>5%	FDR>5%	FDR>5%
Thrombin Signaling	1.34	-0.333	FDR>5%	FDR>5%	FDR>5%	FDR>5%
IL-17A Signaling in Airway Cells	1.34	0	FDR>5%	FDR>5%	FDR>5%	FDR>5%
ErbB4 Signaling	1.34	-0.447	FDR>5%	FDR>5%	FDR>5%	FDR>5%
Leukocyte Extravasation Signaling	1.32	0.707	FDR>5%	FDR>5%	FDR>5%	FDR>5%
CD40 Signaling	1.32	-0.447	FDR>5%	FDR>5%	FDR>5%	FDR>5%
SAPK/JNK Signaling	1.32	-0.816	FDR>5%	FDR>5%	FDR>5%	FDR>5%
GPCR-Mediated Nutrient Sensing in Enteroendocrine Cells	1.32	0	FDR>5%	FDR>5%	FDR>5%	FDR>5%
Docosahexaenoic Acid (DHA) Signaling	1.32	-	FDR>5%	FDR>5%	FDR>5%	FDR>5%
Amyotrophic Lateral Sclerosis Signaling	1.31	0	FDR>5%	FDR>5%	FDR>5%	FDR>5%
IGF-1 Signaling	1.31	-0.816	FDR>5%	FDR>5%	FDR>5%	FDR>5%
Vist= vistusertib
Fulv= fulvestrant
Veh= Vehicle (no treatment)
B-H= Benjamin-Hochberg

## Sheet: Vist vs. Veh
Enriched canonical pathways in vistusertib in comparison to vehicle
Ingenuity Canonical Pathways, n=129	B-H	-log(B-H p-value)	Ratio	z-score	Molecules
SPINK1 General Cancer Pathway	1e-05	5	0.146	-2.309	FGFR3,MT2A,PIK3R3,RAP2B,MT1G,FGFR1,MT1X,MT1M,MT1F,IRS2,MT1A,MT1E
GP6 Signaling Pathway	0.00120226	2.92	0.0889	2.309	FGFR3,PIK3R3,COL21A1,LAMA4,FGFR1,LAT,COL2A1,IRS2,COL11A1,COL27A1,COL28A1,COL3A1
HIF1α Signaling	0.00138038	2.86	0.0873	-	FGFR3,EPO,PIK3R3,RAP2B,EDN1,SLC2A1,FGFR1,EGLN3,IRS2,MMP2,MMP19
Colorectal Cancer Metastasis Signaling	0.00138038	2.86	0.0627	-0.258	RAP2B,PTGER3,FGFR1,MMP2,CCND1,RHOH,FGFR3,PIK3R3,FOS,RHOV,ADCY5,ADCY1,TGFB2,IRS2,FZD2,MMP19
Sphingosine-1-phosphate Signaling	0.00138038	2.86	0.0873	-0.302	FGFR3,PIK3R3,RHOV,S1PR5,ADCY5,FGFR1,ADCY1,IRS2,RHOH,SMPD3,PDGFB
Hepatic Fibrosis / Hepatic Stellate Cell Activation	0.00169824	2.77	0.0699	-	COL21A1,EDN1,FGFR1,TGFB2,COL2A1,MMP2,COL11A1,COL27A1,AGTR1,CCR7,COL28A1,PDGFB,COL3A1
FcγRIIB Signaling in B Lymphocytes	0.00169824	2.77	0.103	-0.447	FGFR3,PIK3R3,CACNA1G,RAP2B,CACNA1B,FGFR1,CACNA2D1,IRS2,CACNA2D4
Renal Cell Carcinoma Signaling	0.00169824	2.77	0.1	-0.816	FGFR3,PIK3R3,RAP2B,FOS,SLC2A1,FGFR1,EGLN3,IRS2,PDGFB
Mouse Embryonic Stem Cell Pluripotency	0.00177828	2.75	0.0877	-1.265	FGFR3,PIK3R3,RAP2B,ID1,ID2,BMP4,FGFR1,IRS2,FZD2,ID3
PKCθ Signaling in T Lymphocytes	0.0018197	2.74	0.0719	-0.707	FGFR3,PIK3R3,CACNA1G,RAP2B,FOS,MAP3K9,CACNA1B,FGFR1,CACNA2D1,LAT,IRS2,CACNA2D4
Integrin Signaling	0.0018197	2.74	0.0633	0	RAP2B,CAPN6,TSPAN5,FGFR1,RHOH,PDGFB,FGFR3,PIK3R3,CAPN8,RHOV,GRB7,IRS2,TSPAN6,ITGA7
G-Protein Coupled Receptor Signaling	0.00194984	2.71	0.0565	-	RAP2B,ADRA2B,PTGER3,DUSP6,FGFR1,GABBR1,PDE4B,FGFR3,PIK3R3,LPAR1,ADCY5,RAP1GAP,ADCY1,PTH1R,IRS2,AGTR1
Glioma Invasiveness Signaling	0.00234423	2.63	0.103	0	PIK3R3,FGFR3,RAP2B,RHOV,FGFR1,MMP2,IRS2,RHOH
Gustation Pathway	0.0030903	2.51	0.0714	-	CACNA1G,P2RY2,SCNN1G,ASIC2,ADCY5,CACNA1B,ADCY1,CACNA2D1,PDE4B,SCNN1B,CACNA2D4
STAT3 Pathway	0.00363078	2.44	0.0758	-0.333	FGFR3,RAP2B,MAP3K9,PIM1,FGFR1,TGFBR3,TGFB2,IL22RA2,PDGFB,CDC25A
Angiopoietin Signaling	0.00380189	2.42	0.093	-	FGFR3,PIK3R3,RAP2B,ANGPTL1,GRB14,FGFR1,GRB7,IRS2
Erythropoietin Signaling	0.0042658	2.37	0.0909	-	PIK3R3,EPO,FGFR3,RAP2B,FOS,CBL,FGFR1,IRS2
HMGB1 Signaling	0.00489779	2.31	0.0709	0	FGFR3,PIK3R3,RAP2B,FOS,RHOV,FGFR1,TGFB2,IRS2,RHOH,PLAT
Production of Nitric Oxide and Reactive Oxygen Species in Macrophages	0.00489779	2.31	0.0612	-0.577	FGFR3,PIK3R3,FOS,MAP3K9,LYZ,RHOV,FGFR1,APOC1,IRS2,RHOH,CLU,APOD
CXCR4 Signaling	0.00524807	2.28	0.064	-0.333	FGFR3,PIK3R3,RAP2B,FOS,RHOV,ADCY5,FGFR1,ADCY1,IRS2,RHOH,ELMO1
Human Embryonic Stem Cell Pluripotency	0.00524807	2.28	0.069	-	FGFR3,PIK3R3,BMP4,S1PR5,FGFR1,BMP3,TGFB2,IRS2,FZD2,PDGFB
3-phosphoinositide Biosynthesis	0.00524807	2.28	0.0594	-0.577	FGFR3,PIK3R3,DUSP5,FGFR1,CILP,IRS2,ALPL,PTPRN,DUSP2,PXYLP1,CDC25A,PPFIA4
GABA Receptor Signaling	0.00524807	2.28	0.0842	-	CACNA1G,ADCY5,CACNA1B,CACNA2D1,ADCY1,GABBR1,KCNN2,CACNA2D4
IL-12 Signaling and Production in Macrophages	0.00549541	2.26	0.0676	-	FGFR3,PIK3R3,FOS,LYZ,FGFR1,TGFB2,APOC1,IRS2,CLU,APOD
HER-2 Signaling in Breast Cancer	0.00549541	2.26	0.0833	-	PIK3R3,FGFR3,RAP2B,FGFR1,PARD6G,MMP2,IRS2,CCND1
Gαi Signaling	0.00549541	2.26	0.0738	0.333	ADRA2B,RAP2B,LPAR1,ADCY5,RAP1GAP,PTGER3,ADCY1,GABBR1,AGTR1
Adrenomedullin signaling pathway	0.00562341	2.25	0.058	-1.155	FGFR3,PIK3R3,ADM,RAP2B,FOS,GUCY1A1,ADCY5,FGFR1,ADCY1,IRS2,MMP2,KCNN2
Clathrin-mediated Endocytosis Signaling	0.0057544	2.24	0.0574	-	FGFR3,PIK3R3,LYZ,CBL,FGFR1,AMPH,APOC1,TFRC,IRS2,CLU,PDGFB,APOD
Ovarian Cancer Signaling	0.0057544	2.24	0.0662	0.707	FGFR3,PIK3R3,RAP2B,EDN1,FGFR1,IRS2,MMP2,CGA,FZD2,CCND1
Ceramide Signaling	0.00616595	2.21	0.0792	-1.134	PIK3R3,FGFR3,RAP2B,FOS,S1PR5,FGFR1,IRS2,SMPD3
Type II Diabetes Mellitus Signaling	0.00630957	2.2	0.0645	-1	FGFR3,PIK3R3,CACNA1G,CACNA1B,FGFR1,ACSL5,CACNA2D1,IRS2,CACNA2D4,SMPD3
Endocannabinoid Developing Neuron Pathway	0.00630957	2.2	0.0703	-1	FGFR3,PIK3R3,RAP2B,ADCY5,RAP1GAP,FGFR1,ADCY1,IRS2,CCND1
Renin-Angiotensin Signaling	0.00676083	2.17	0.0692	-0.378	FGFR3,PIK3R3,RAP2B,FOS,ADCY5,FGFR1,ADCY1,IRS2,AGTR1
GM-CSF Signaling	0.00724436	2.14	0.0864	-0.378	PIK3R3,FGFR3,RAP2B,PIM1,FGFR1,IRS2,CCND1
GDNF Family Ligand-Receptor Interactions	0.00870964	2.06	0.0833	-1.134	PIK3R3,FGFR3,RAP2B,FOS,ARTN,FGFR1,IRS2
Molecular Mechanisms of Cancer	0.00891251	2.05	0.0431	-	RAP2B,BMP4,BMP3,FGFR1,CCND1,RHOH,PIK3R3,FGFR3,FOS,RHOV,CBL,ADCY5,ADCY1,TGFB2,IRS2,FZD2,CDC25A
Melanoma Signaling	0.00891251	2.05	0.0952	-0.816	FGFR3,RAP2B,PIK3R3,FGFR1,IRS2,CCND1
Role of NFAT in Cardiac Hypertrophy	0.00891251	2.05	0.0531	0	FGFR3,PIK3R3,CACNA1G,RAP2B,ADCY5,CACNA1B,FGFR1,ADCY1,CACNA2D1,TGFB2,IRS2,CACNA2D4
Regulation of the Epithelial-Mesenchymal Transition Pathway	0.00891251	2.05	0.0558	-	FGFR3,PIK3R3,RAP2B,ID2,JAG2,FGFR1,TGFB2,IRS2,MMP2,PARD6G,FZD2
cAMP-mediated signaling	0.00891251	2.05	0.0529	0.905	ADRA2B,LPAR1,ADCY5,RAP1GAP,PTGER3,DUSP6,ADCY1,PTH1R,GABBR1,AKAP3,PDE4B,AGTR1
Endothelin-1 Signaling	0.00891251	2.05	0.0553	0.302	FGFR3,PIK3R3,RAP2B,FOS,EDN1,GUCY1A1,PLA2G2F,ADCY5,FGFR1,ADCY1,IRS2
Estrogen-Dependent Breast Cancer Signaling	0.00891251	2.05	0.0805	-1.134	PIK3R3,FGFR3,RAP2B,FOS,FGFR1,IRS2,CCND1
P2Y Purigenic Receptor Signaling Pathway	0.00891251	2.05	0.0643	-1	FGFR3,PIK3R3,RAP2B,FOS,P2RY2,ADCY5,FGFR1,ADCY1,IRS2
GNRH Signaling	0.00891251	2.05	0.0588	-0.816	CACNA1G,RAP2B,FOS,MAP3K9,ADCY5,CACNA1B,ADCY1,CACNA2D1,MMP2,CACNA2D4
Glioblastoma Multiforme Signaling	0.00891251	2.05	0.0588	-0.632	FGFR3,PIK3R3,RAP2B,RHOV,FGFR1,IRS2,RHOH,FZD2,CCND1,PDGFB
Apelin Liver Signaling Pathway	0.00933254	2.03	0.154	1	EDN1,EDN2,COL2A1,COL3A1
Role of Osteoblasts, Osteoclasts and Chondrocytes in Rheumatoid Arthritis	0.00977237	2.01	0.0511	-	FGFR3,PIK3R3,FOS,BMP4,CBL,FGFR1,BMP3,IRS2,DKK1,ALPL,FZD2,ADAMTS4
Aldosterone Signaling in Epithelial Cells	0.01	2	0.0575	0.378	FGFR3,PIK3R3,SCNN1G,ASIC2,FGFR1,DNAJC6,DNAJC12,IRS2,SCNN1B,HSPA1L
T Cell Receptor Signaling	0.01	2	0.0684	-	PIK3R3,FGFR3,RAP2B,FOS,CBL,FGFR1,LAT,IRS2
Superpathway of Inositol Phosphate Compounds	0.01	2	0.0506	-0.577	FGFR3,PIK3R3,DUSP5,FGFR1,CILP,IRS2,ALPL,PTPRN,DUSP2,PXYLP1,CDC25A,PPFIA4
Insulin Receptor Signaling	0.0107152	1.97	0.0612	-0.333	FGFR3,PIK3R3,RAP2B,SCNN1G,ASIC2,CBL,FGFR1,IRS2,SCNN1B
IL-7 Signaling Pathway	0.0107152	1.97	0.0753	-0.816	FGFR3,PIK3R3,SLC2A1,FGFR1,IRS2,CCND1,CDC25A
Cardiac Hypertrophy Signaling	0.0112202	1.95	0.0496	0	FGFR3,PIK3R3,ADRA2B,RAP2B,MAP3K9,RHOV,ADCY5,FGFR1,ADCY1,TGFB2,IRS2,RHOH
HGF Signaling	0.0112202	1.95	0.0661	-1.414	PIK3R3,FGFR3,RAP2B,FOS,MAP3K9,FGFR1,IRS2,CCND1
Germ Cell-Sertoli Cell Junction Signaling	0.0112202	1.95	0.0556	-	FGFR3,PIK3R3,RAP2B,MAP3K9,RHOV,SORBS1,FGFR1,TGFB2,IRS2,RHOH
VEGF Family Ligand-Receptor Interactions	0.0120226	1.92	0.0729	-0.378	FGFR3,PIK3R3,RAP2B,FOS,PLA2G2F,FGFR1,IRS2
Thrombopoietin Signaling	0.0120226	1.92	0.0833	-0.816	FGFR3,RAP2B,PIK3R3,FOS,FGFR1,IRS2
Endometrial Cancer Signaling	0.0120226	1.92	0.0833	-0.816	FGFR3,RAP2B,PIK3R3,FGFR1,IRS2,CCND1
IL-2 Signaling	0.0120226	1.92	0.0833	-0.816	FGFR3,RAP2B,PIK3R3,FOS,FGFR1,IRS2
PDGF Signaling	0.0125893	1.9	0.0714	-1.134	RAP2B,PIK3R3,FGFR3,FOS,FGFR1,IRS2,PDGFB
CREB Signaling in Neurons	0.0131826	1.88	0.0502	-0.378	FGFR3,PIK3R3,CACNA1G,RAP2B,ADCY5,CACNA1B,FGFR1,ADCY1,CACNA2D1,IRS2,CACNA2D4
Acute Myeloid Leukemia Signaling	0.0131826	1.88	0.0707	-0.816	PIK3R3,FGFR3,RAP2B,PIM1,FGFR1,IRS2,CCND1
Apelin Endothelial Signaling Pathway	0.0131826	1.88	0.063	-0.707	PIK3R3,FGFR3,RAP2B,FOS,ADCY5,FGFR1,ADCY1,IRS2
Atherosclerosis Signaling	0.0134896	1.87	0.0625	-	LYZ,PLA2G2F,COL2A1,APOC1,PDGFB,CLU,COL3A1,APOD
Endocannabinoid Cancer Inhibition Pathway	0.0134896	1.87	0.057	0.333	FGFR3,PIK3R3,ADCY5,FGFR1,ADCY1,IRS2,MMP2,SMPD3,CCND1
Role of NANOG in Mammalian Embryonic Stem Cell Pluripotency	0.0144544	1.84	0.0615	-0.447	PIK3R3,FGFR3,RAP2B,BMP4,FGFR1,BMP3,IRS2,FZD2
ErbB2-ErbB3 Signaling	0.0151356	1.82	0.0779	-0.816	FGFR3,RAP2B,PIK3R3,FGFR1,IRS2,CCND1
RANK Signaling in Osteoclasts	0.0154882	1.81	0.0673	-1.134	PIK3R3,FGFR3,FOS,MAP3K9,CBL,FGFR1,IRS2
Relaxin Signaling	0.0158489	1.8	0.0552	-0.707	FGFR3,PIK3R3,FOS,GUCY1A1,ADCY5,FGFR1,ADCY1,IRS2,PDE4B
Melanocyte Development and Pigmentation Signaling	0.0158489	1.8	0.0667	-0.378	PIK3R3,FGFR3,RAP2B,ADCY5,FGFR1,ADCY1,IRS2
FAK Signaling	0.0169824	1.77	0.0654	-	FGFR3,PIK3R3,RAP2B,CAPN8,CAPN6,FGFR1,IRS2
γ-linolenate Biosynthesis II (Animals)	0.0169824	1.77	0.176	-	ACSL5,FADS2,FADS1
PAK Signaling	0.0186209	1.73	0.0642	-0.816	RAP2B,PIK3R3,FGFR3,ARHGAP10,FGFR1,IRS2,PDGFB
NRF2-mediated Oxidative Stress Response	0.0194984	1.71	0.0495	-	FGFR3,PIK3R3,RAP2B,FOS,AKR7A3,FGFR1,GSTM3,DNAJC6,IRS2,AOX1
IL-8 Signaling	0.0204174	1.69	0.049	-0.632	FGFR3,PIK3R3,RAP2B,FOS,RHOV,FGFR1,IRS2,MMP2,RHOH,CCND1
Neurotrophin/TRK Signaling	0.0204174	1.69	0.0714	-0.816	FGFR3,RAP2B,PIK3R3,FOS,FGFR1,IRS2
Corticotropin Releasing Hormone Signaling	0.020893	1.68	0.0559	-0.707	CACNA1G,FOS,GUCY1A1,ADCY5,CACNA1B,CACNA2D1,ADCY1,CACNA2D4
Chronic Myeloid Leukemia Signaling	0.020893	1.68	0.0619	-	PIK3R3,FGFR3,RAP2B,FGFR1,TGFB2,IRS2,CCND1
Non-Small Cell Lung Cancer Signaling	0.020893	1.68	0.0706	-0.816	FGFR3,RAP2B,PIK3R3,FGFR1,IRS2,CCND1
eNOS Signaling	0.020893	1.68	0.0517	-0.333	FGFR3,PIK3R3,LPAR1,GUCY1A1,ADCY5,FGFR1,ADCY1,IRS2,HSPA1L
UVA-Induced MAPK Signaling	0.020893	1.68	0.0619	-0.447	PIK3R3,FGFR3,RAP2B,FOS,FGFR1,IRS2,SMPD3
D-myo-inositol (1,4,5,6)-Tetrakisphosphate Biosynthesis	0.0213796	1.67	0.0556	-0.707	DUSP5,CILP,PTPRN,ALPL,DUSP2,PXYLP1,PPFIA4,CDC25A
D-myo-inositol (3,4,5,6)-tetrakisphosphate Biosynthesis	0.0213796	1.67	0.0556	-0.707	DUSP5,CILP,PTPRN,ALPL,DUSP2,PXYLP1,PPFIA4,CDC25A
Antiproliferative Role of Somatostatin Receptor 2	0.0218776	1.66	0.069	-0.447	FGFR3,RAP2B,PIK3R3,GUCY1A1,FGFR1,IRS2
Leptin Signaling in Obesity	0.0229087	1.64	0.0682	0	FGFR3,PIK3R3,ADCY5,FGFR1,ADCY1,IRS2
Osteoarthritis Pathway	0.0229087	1.64	0.0474	1.667	FGFR3,DDIT4,FGFR1,PTH1R,ANKH,COL2A1,DKK1,ALPL,FZD2,ADAMTS4
Granzyme A Signaling	0.0229087	1.64	0.15	-	HIST1H1C,HIST1H1E,HIST1H1D
Macropinocytosis Signaling	0.0234423	1.63	0.0674	-0.447	FGFR3,RAP2B,PIK3R3,FGFR1,IRS2,PDGFB
IL-3 Signaling	0.0245471	1.61	0.0667	-0.816	FGFR3,RAP2B,PIK3R3,FOS,FGFR1,IRS2
Prolactin Signaling	0.0251189	1.6	0.0659	-0.816	FGFR3,RAP2B,PIK3R3,FOS,FGFR1,IRS2
JAK/Stat Signaling	0.0251189	1.6	0.0659	-0.816	FGFR3,RAP2B,PIK3R3,FOS,FGFR1,IRS2
nNOS Signaling in Skeletal Muscle Cells	0.0251189	1.6	0.0976	-	CACNA1G,CACNA1B,CACNA2D1,CACNA2D4
Factors Promoting Cardiogenesis in Vertebrates	0.025704	1.59	0.0652	-	BMP4,TGFBR3,BMP3,TGFB2,DKK1,FZD2
FLT3 Signaling in Hematopoietic Progenitor Cells	0.025704	1.59	0.0652	-0.816	FGFR3,RAP2B,PIK3R3,CBL,FGFR1,IRS2
IL-17 Signaling	0.0263027	1.58	0.0645	-	FGFR3,RAP2B,PIK3R3,FGFR1,IRS2,MUC5B
Glioma Signaling	0.0263027	1.58	0.0574	-0.816	RAP2B,PIK3R3,FGFR3,FGFR1,IRS2,CCND1,PDGFB
PTEN Signaling	0.0269153	1.57	0.0569	0.447	FGFR3,PIK3R3,RAP2B,CBL,FGFR1,TGFBR3,CCND1
LPS-stimulated MAPK Signaling	0.0288403	1.54	0.0632	-0.816	FGFR3,RAP2B,PIK3R3,FOS,FGFR1,IRS2
NGF Signaling	0.0288403	1.54	0.056	-0.378	FGFR3,PIK3R3,RAP2B,MAP3K9,FGFR1,IRS2,SMPD3
UVB-Induced MAPK Signaling	0.0288403	1.54	0.0735	-0.447	FGFR3,PIK3R3,FOS,FGFR1,IRS2
3-phosphoinositide Degradation	0.0301995	1.52	0.0506	-0.707	DUSP5,CILP,PTPRN,ALPL,DUSP2,PXYLP1,PPFIA4,CDC25A
Fc Epsilon RI Signaling	0.030903	1.51	0.0551	0.378	FGFR3,PIK3R3,RAP2B,PLA2G2F,FGFR1,LAT,IRS2
Role of p14/p19ARF in Tumor Suppression	0.0316228	1.5	0.0889	0	FGFR3,PIK3R3,FGFR1,IRS2
EGF Signaling	0.0316228	1.5	0.0714	-0.447	FGFR3,PIK3R3,FOS,FGFR1,IRS2
CNTF Signaling	0.0331131	1.48	0.0704	-0.447	FGFR3,RAP2B,PIK3R3,FGFR1,IRS2
Natural Killer Cell Signaling	0.0331131	1.48	0.0538	-	PIK3R3,FGFR3,RAP2B,FGFR1,LAT,SH3BP2,IRS2
D-myo-inositol-5-phosphate Metabolism	0.0331131	1.48	0.0494	-0.707	DUSP5,CILP,PTPRN,ALPL,DUSP2,PXYLP1,PPFIA4,CDC25A
CTLA4 Signaling in Cytotoxic T Lymphocytes	0.0346737	1.46	0.0594	-	FGFR3,PIK3R3,FGFR1,AP1S3,LAT,IRS2
IL-9 Signaling	0.0346737	1.46	0.0851	0	FGFR3,PIK3R3,FGFR1,IRS2
Prostate Cancer Signaling	0.0371535	1.43	0.0583	-	FGFR3,RAP2B,PIK3R3,FGFR1,IRS2,CCND1
ErbB Signaling	0.0416869	1.38	0.0566	-0.816	FGFR3,RAP2B,PIK3R3,FOS,FGFR1,IRS2
ERK/MAPK Signaling	0.0416869	1.38	0.0439	-0.333	FGFR3,PIK3R3,RAP2B,FOS,PLA2G2F,FGFR1,DUSP6,IRS2,DUSP2
Myc Mediated Apoptosis Signaling	0.042658	1.37	0.0649	-	FGFR3,RAP2B,PIK3R3,FGFR1,IRS2
14-3-3-mediated Signaling	0.0436516	1.36	0.0504	-0.816	FGFR3,PIK3R3,RAP2B,FOS,CBL,FGFR1,IRS2
mTOR Signaling	0.0436516	1.36	0.0433	-0.378	FGFR3,PIK3R3,RAP2B,RHOV,DDIT4,FGFR1,EIF4A1,IRS2,RHOH
Role of JAK1 and JAK3 in γc Cytokine Signaling	0.0436516	1.36	0.0641	-	FGFR3,RAP2B,PIK3R3,FGFR1,IRS2
Gap Junction Signaling	0.0436516	1.36	0.0433	-	FGFR3,PIK3R3,RAP2B,LPAR1,GUCY1A1,ADCY5,FGFR1,ADCY1,IRS2
Protein Kinase A Signaling	0.0457088	1.34	0.0351	1.941	EPM2A,HIST1H1C,DUSP5,HIST1H1E,ADCY5,DUSP6,ADCY1,TGFB2,HIST1H1D,AKAP3,PDE4B,PTPRN,DUSP2,CDC25A
Thrombin Signaling	0.0457088	1.34	0.0427	-0.333	FGFR3,PIK3R3,RAP2B,RHOV,ADCY5,FGFR1,ADCY1,IRS2,RHOH
IL-17A Signaling in Airway Cells	0.0457088	1.34	0.0625	0	FGFR3,PIK3R3,FGFR1,IRS2,MUC5B
ErbB4 Signaling	0.0457088	1.34	0.0625	-0.447	FGFR3,RAP2B,PIK3R3,FGFR1,IRS2
Leukocyte Extravasation Signaling	0.047863	1.32	0.0423	0.707	FGFR3,PIK3R3,RAP1GAP,FGFR1,THY1,IRS2,MMP2,RHOH,MMP19
CD40 Signaling	0.047863	1.32	0.0617	-0.447	FGFR3,PIK3R3,FOS,FGFR1,IRS2
SAPK/JNK Signaling	0.047863	1.32	0.0536	-0.816	FGFR3,RAP2B,PIK3R3,MAP3K9,FGFR1,IRS2
GPCR-Mediated Nutrient Sensing in Enteroendocrine Cells	0.047863	1.32	0.0536	0	CACNA1G,CACNA1B,ADCY5,ADCY1,CACNA2D1,CACNA2D4
Docosahexaenoic Acid (DHA) Signaling	0.047863	1.32	0.0741	-	FGFR3,PIK3R3,FGFR1,IRS2
Amyotrophic Lateral Sclerosis Signaling	0.0489779	1.31	0.0531	0	FGFR3,PIK3R3,CAPN8,CAPN6,FGFR1,IRS2
p53 Signaling	0.0489779	1.31	0.0531	0	FGFR3,PIK3R3,FGFR1,TIGAR,IRS2,CCND1
IGF-1 Signaling	0.0489779	1.31	0.0531	-0.816	FGFR3,RAP2B,PIK3R3,FOS,FGFR1,IRS2
Vist= vistusertib
Fulv= fulvestrant
Veh= Vehicle (no treatment)
B-H= Benjamin-Hochberg

## Sheet: Fulv vs. Veh
Enriched canonical pathways in Fulvestrant in comparison to vehicle
Ingenuity Canonical Pathways, n=54	B-H	-log(B-H p-value)	Ratio	z-score	Molecules
Estrogen-mediated S-phase Entry	1e-08	8	0.654	-3	CCNE2,TFDP1,RBL1,E2F3,CCND1,CDK1,SKP2,MYC,CCNA2,CCNE1,E2F1,CDKN1A,E2F7,CDK2,E2F8,E2F2,CDC25A
Cell Cycle: G1/S Checkpoint Regulation	6.91831e-07	6.16	0.373	0.626	TP53,CDKN2A,CCNE2,TFDP1,BMI1,SUV39H1,CDKN2C,MDM2,RBL1,E2F3,CCND1,SKP2,HDAC5,MYC,CDKN2D,CCNE1,FOXO1,E2F1,CDKN1A,E2F7,HDAC7,E2F8,E2F2,CDK2,CDC25A
Cell Cycle: G2/M DNA Damage Checkpoint Regulation	6.91831e-07	6.16	0.429	0.688	TP53,CDKN2A,PRKDC,CDC25C,CKS2,CCNB2,PLK1,MDM2,AURKA,CDK1,SKP2,CHEK1,CCNB1,CDC25B,CDKN1A,TOP2A,CKS1B,PKMYT1,BRCA1,SFN,CHEK2
Role of BRCA1 in DNA Damage Response	1.54882e-06	5.81	0.338	-1.877	DPF1,BARD1,RBBP8,E2F3,RBL1,CHEK1,RAD51,FANCB,FANCD2,RFC2,BLM,BRIP1,BRCA1,CHEK2,E2F8,E2F2,TP53,TOPBP1,PLK1,FANCC,E2F7,CDKN1A,E2F1,FAAP24,BRCA2,FANCA,RFC3
Aryl Hydrocarbon Receptor Signaling	2.29087e-06	5.64	0.268	-2.746	CDKN2A,GSTM5,TP73,TFF1,RBL1,CCND1,FAS,CHEK1,MYC,NR2F1,ALDH2,CCNA2,GSTM2,ALDH1A1,JUN,ALDH1A3,RARB,GSTM4,AHR,CHEK2,GSTA3,TP53,GSTM1,CYP1A1,CCNE2,MGST1,TFDP1,MDM2,FOS,CCNE1,E2F1,CDKN1A,HSPB7,DHFR,NRIP1,GSTP1,CDK2,MCM7
Cell Cycle Control of Chromosomal Replication	5.37032e-06	5.27	0.375	-	MCM5,MCM6,CDC45,CDT1,CDC6,CDC7,ORC6,DNA2,POLD1,CDK1,MCM4,MCM3,PCNA,MCM2,TOP2A,POLA2,CHEK2,CDK2,DBF4,MCM7,ORC1
Bladder Cancer Signaling	3.80189e-05	4.42	0.287	1	CDKN2A,SUV39H1,MMP14,MMP16,CCND1,PDGFC,FGF13,MYC,FGF10,FGF18,PROK1,MRAS,VEGFD,MMP11,ERBB2,EGFR,TP53,DAPK1,NRAS,TFDP1,MMP10,MMP2,MDM2,FGF1,CDKN1A,E2F1,FGF22
Glioblastoma Multiforme Signaling	6.76083e-05	4.17	0.229	1.768	CDKN2A,WNT10B,PDGFA,NOTUM,E2F3,PDGFC,CCND1,MYC,PLCE1,IGF1,PDGFRA,IGF1R,SMO,MRAS,WNT4,FZD2,WNT5B,E2F2,E2F8,EGFR,TP53,NRAS,FGFR1,WNT2B,FGFR2,MDM2,ITPR1,PDGFB,CCNE1,NF1,RND3,FOXO1,IRS1,E2F1,CDKN1A,E2F7,LEF1,WNT11,CDK2
Cyclins and Cell Cycle Regulation	6.76083e-05	4.17	0.296	-2.236	TP53,CDKN2A,CCNE2,TFDP1,SUV39H1,CCNB2,CDKN2C,E2F3,CCND1,CDK1,HDAC5,CCNB1,SKP2,CCNA2,CDKN2D,CCNE1,E2F1,E2F7,HDAC7,CDKN1A,CDK2,E2F8,E2F2,CDC25A
Hepatic Fibrosis / Hepatic Stellate Cell Activation	9.77237e-05	4.01	0.22	-	COL8A2,PDGFA,COL10A1,MYH11,MYH7B,PDGFC,COL28A1,FAS,COL16A1,EDN1,IGF1,PROK1,CYP2E1,IGF1R,PDGFRA,VEGFD,COL27A1,TNFRSF11B,TIMP2,EGFR,IL4R,VCAM1,IL1RAPL2,FGFR1,COL2A1,FGFR2,BAMBI,MMP2,IL1R1,PDGFB,FGF1,COL21A1,COL13A1,MYH3,TGFA,EDNRA,COL24A1,COL11A1,KDR,COL7A1,COL3A1
Role of CHK Proteins in Cell Cycle Checkpoint Control	0.0001	4	0.333	0.535	TP53,CDC25C,PLK1,E2F3,CDK1,CHEK1,PCNA,CDKN1A,E2F7,E2F1,RFC2,CLSPN,BRCA1,CHEK2,CDK2,E2F8,E2F2,RFC3,CDC25A
Ovarian Cancer Signaling	0.000134896	3.87	0.232	2	CDKN2A,PRKACB,WNT10B,SUV39H1,PDGFC,CCND1,RAD51,EDN1,PROK1,MRAS,SMO,WNT4,VEGFD,BRCA1,FZD2,WNT5B,EGFR,TP53,GJA1,NRAS,TFDP1,FGFR1,WNT2B,FGFR2,MMP2,TCF7L1,IRS1,E2F1,PRKACG,EDNRA,BRCA2,LEF1,PTGS2,WNT11,TCF7L2
GADD45 Signaling	0.000204174	3.69	0.526	-	TP53,CCNE2,CCNE1,PCNA,CDKN1A,BRCA1,CCND1,CDK2,CDK1,CCNB1
Mitotic Roles of Polo-Like Kinase	0.000229087	3.64	0.303	-1.5	KIF23,CDC25C,ESPL1,CDC20,PTTG1,PRC1,CDC7,CCNB2,PLK1,CDK1,CCNB1,CDC25B,PLK4,PLK5,PLK2,PKMYT1,FBXO5,CHEK2,KIF11,CDC25A
Molecular Mechanisms of Cancer	0.000239883	3.62	0.175	-	PRKACB,CDKN2A,WNT10B,BMP4,SUV39H1,CDKN2C,RBL1,CCND1,MYC,CASP9,GNA15,ADCY5,MRAS,WNT4,BRCA1,FZD2,E2F2,WNT5B,CDC25A,TP53,CCNE2,TFDP1,FGFR1,ARHGEF15,FGFR2,ITGA5,RAPGEF3,AURKA,RND3,IRS1,E2F1,GNAO1,PRKACG,LEF1,ADCY10,CDK2,MAP2K6,BMP3,E2F3,FAS,CHEK1,CDC25B,JUN,FANCD2,SMO,E2F8,CHEK2,PRKDC,PMAIP1,CDC25C,ADCY2,NRAS,WNT2B,GNAI1,MDM2,BAK1,CDK1,FOS,CDKN2D,CCNE1,PAK3,NF1,FOXO1,RASGRP1,ADCY1,CDKN1A,E2F7,WNT11,C…
Glioma Signaling	0.000389045	3.41	0.238	1.069	CDKN2A,PDGFA,SUV39H1,CDKN2C,RBL1,E2F3,PDGFC,CCND1,IGF1,IGF1R,PDGFRA,MRAS,E2F8,E2F2,EGFR,TP53,CALML5,NRAS,TFDP1,FGFR1,FGFR2,MDM2,PDGFB,CDKN2D,IRS1,E2F7,CDKN1A,E2F1,TGFA
Pancreatic Adenocarcinoma Signaling	0.000389045	3.41	0.238	0.229	CDKN2A,SUV39H1,E2F3,CCND1,PDGFC,RAD51,CASP9,PROK1,CYP2E1,VEGFD,ERBB2,E2F8,E2F2,EGFR,TP53,TFDP1,FGFR1,FGFR2,MDM2,BIRC5,CCNE1,IRS1,E2F7,E2F1,CDKN1A,TGFA,BRCA2,PTGS2,CDK2
Hereditary Breast Cancer Signaling	0.00074131	3.13	0.217	-	NPM1,DPF1,BARD1,CCND1,CHEK1,RAD51,FANCB,FANCD2,HDAC7,MRAS,RFC2,BLM,BRCA1,CHEK2,TP53,CDC25C,NRAS,FGFR1,TUBG1,FGFR2,FANCC,CDK1,CCNB1,HDAC5,IRS1,H2AFX,E2F1,CDKN1A,FAAP24,BRCA2,SFN,FANCA,RFC3
ATM Signaling	0.000912011	3.04	0.247	-0.853	TP53,HP1BP3,CDC25C,TP73,TOPBP1,SUV39H1,RBBP8,CCNB2,MDM2,CDK1,CHEK1,CCNB1,RAD51,JUN,SMC2,FANCD2,H2AFX,SMC1B,CDKN1A,BRCA1,BLM,CHEK2,CDK2,CDC25A
Atherosclerosis Signaling	0.000912011	3.04	0.227	-	MSR1,APOF,PDGFA,CD36,CXCL12,COL10A1,PDGFC,ALOXE3,LCAT,SERPINA1,VCAM1,CXCR4,COL2A1,PLA2G3,IL37,TNFRSF14,PDGFB,ALB,ALOX15B,ORM1,IL1RN,PLA2G4B,APOC1,RARRES3,ORM2,ALOX5,CLU,COL3A1,APOD
DNA damage-induced 14-3-3σ Signaling	0.00112202	2.95	0.474	-	TP53,CCNE2,CCNE1,CCNB2,BRCA1,SFN,CDK2,CDK1,CCNB1
Nicotine Degradation II	0.00158489	2.8	0.277	3.3	UGT2B28,FMO3,CYP1A1,UGT2B4,FMO2,UGT2B17,INMT,UGT2B15,ADH7,CYP2E1,CYP4B1,CYP4X1,CYP2J2,CYP2A6 (includes others),UGT2B11,CYP2B6,LARGE2,FMO4
α-tocopherol Degradation	0.0025704	2.59	1	2	CYP4F3,CYP4F12,CYP4A11,CYP4F2
p53 Signaling	0.00371535	2.43	0.221	-1.091	CDKN2A,TP73,CCND1,FAS,CHEK1,JUN,TRIM29,BRCA1,CHEK2,TP53,PRKDC,PMAIP1,TOPBP1,FGFR1,FGFR2,MDM2,BIRC5,SERPINE2,TP53I3,PCNA,IRS1,E2F1,CDKN1A,SFN,CDK2
LXR/RXR Activation	0.00436516	2.36	0.215	1.279	SCD,MSR1,APOF,ABCG4,VTN,CD36,ABCG1,ABCA1,LCAT,SERPINA1,TNFRSF11B,C3,IL1RAPL2,IL37,IL1R1,A1BG,ALB,LDLR,ORM1,IL1RN,MYLIP,APOC1,ORM2,PTGS2,CLU,APOD
Endocannabinoid Cancer Inhibition Pathway	0.00616595	2.21	0.196	-0.539	PRKACB,MAP2K6,TWIST1,PDGFC,CCND1,MYC,CASP9,ADCY5,PROK1,CASQ1,VEGFD,SMPD3,ADCY2,CCNE2,FGFR1,CNR1,GNAI1,FGFR2,MMP2,TCF7L1,ROCK1,CCNE1,IRS1,CDKN1A,PRKACG,ADCY1,GNAO1,LEF1,ADCY10,CASP7,TCF7L2
Small Cell Lung Cancer Signaling	0.00812831	2.09	0.23	-1.265	TP53,FHIT,CCNE2,TFDP1,SUV39H1,FGFR1,FGFR2,CCND1,SKP2,MYC,CCNE1,CASP9,IRS1,E2F1,RARB,CKS1B,TRAF5,PTGS2,CDK2,TRAF1
Osteoarthritis Pathway	0.00812831	2.09	0.18	1.414	PTHLH,COL10A1,SDC4,HES1,PDGFC,SLC39A8,CASP9,FGF18,PROK1,CASQ1,SMO,VEGFD,ALPL,FZD2,PPARG,SPP1,DDIT4,IL1RAPL2,DCN,FGFR1,COL2A1,ITGA5,MMP10,TCF7L1,IL1R1,C1QTNF4,NKX3-2,S1PR3,TLR2,S100A9,PTH1R,LEF1,SOX9,DKK1,PTGS2,HTRA1,TCF7L2,CASP7
Axonal Guidance Signaling	0.00831764	2.08	0.151	-	PRKACB,PAPPA2,TUBA1B,ADAMTS8,WNT10B,BMP4,ADAMTS20,MMP16,CXCL12,ADAMTS10,TUBB,GNB4,EPHB1,PLCE1,CFL2,GNA15,PROK1,ABLIM3,MRAS,VEGFD,WNT4,TUBA1C,EFNB3,FZD2,WNT5B,ADAMTS1,FES,ARHGEF15,FGFR1,FGFR2,ITGA5,MMP2,KEL,PDGFB,IRS1,GNAO1,PRKACG,LRRC4C,RGS3,NTN4,PDGFA,MMP14,BMP3,SEMA6A,NOTUM,ADAM33,PLXNA2,NGF,PDGFC,NFATC1,EFNB2,IGF1,NTNG2,SMO,PFN2,MMP11,PSMD14,ERBB2,ACE,GNG4,SEMA3E,NRAS,CXCR4,TUBB4B,TUBG1,WNT2B,…
dTMP De Novo Biosynthesis	0.00912011	2.04	0.8	-2	TYMS,SHMT1,DHFR,SHMT2
Colorectal Cancer Metastasis Signaling	0.0131826	1.88	0.169	2.03	PRKACB,WNT10B,PTGER3,MMP14,MMP16,PDGFC,CCND1,MYC,GNB4,JUN,CASP9,PROK1,ADCY5,SMO,MRAS,WNT4,VEGFD,MMP11,FZD2,WNT5B,EGFR,GNG4,TP53,ADCY2,NRAS,FGFR1,WNT2B,FGFR2,MMP10,MMP2,TCF7L1,BIRC5,TLR2,FOS,RND3,IRS1,ADCY1,PRKACG,LEF1,PTGS2,ADCY10,WNT11,TCF7L2
STAT3 Pathway	0.0141254	1.85	0.197	0.426	SOCS1,TGFBR3,IL17RC,MYC,IGF1,CISH,IGF1R,PDGFRA,MRAS,SOCS2,IL27RA,EGFR,CDC25A,IL11RA,IL4R,NRAS,FGFR1,FGFR2,IL1R1,PDGFB,GHR,IL17RB,MAP3K20,CDKN1A,TGFA,KDR
LPS/IL-1 Mediated Inhibition of RXR Function	0.0194984	1.71	0.17	1.508	GSTM5,SLC27A2,ABCG1,HMGCS2,ABCA1,SOD3,CHST15,ALDH2,MAOB,JUN,ALDH1A1,GSTM2,ALDH1A3,ACSL5,GSTM4,CYP2A6 (includes others),CPT1C,FMO4,TNFRSF11B,GSTA3,GSTM1,ACSL3,MGST1,FMO3,FMO2,IL1RAPL2,SULT1C2,ACOX2,ACSL6,SLCO1A2,IL37,IL1R1,SULT1E1,IL1RN,APOC1,CYP2B6,CYP4A11,GSTP1
Role of Macrophages, Fibroblasts and Endothelial Cells in Rheumatoid Arthritis	0.0194984	1.71	0.158	-	SOCS1,WNT10B,IL32,CXCL12,IL17RC,LTB,CCND1,MYC,PLCE1,PROK1,MRAS,WNT4,VEGFD,TRAF5,FZD2,WNT5B,TNFRSF11B,FGFR1,FGFR2,IL37,PDGFB,TLR2,IL1RN,IRS1,GNAO1,LEF1,SFRP1,MAP2K6,SFRP2,PDGFA,NOTUM,PDGFC,NFATC1,ROR2,JUN,SMO,CEBPA,TRAF1,CALML5,VCAM1,NRAS,IL1RAPL2,WNT2B,TCF7L1,IL1R1,ROCK1,FOS,APC2,DKK1,TCF7L2,WNT11
Nicotine Degradation III	0.0194984	1.71	0.25	2.673	UGT2B28,CYP1A1,UGT2B4,UGT2B17,UGT2B15,ADH7,CYP2E1,CYP4B1,CYP4X1,CYP2A6 (includes others),CYP2J2,CYP2B6,UGT2B11,LARGE2
Wnt/β-catenin Signaling	0.0199526	1.7	0.18	0	CDKN2A,SFRP2,WNT10B,CSNK1G1,TGFBR3,CCND1,MYC,SOX2,JUN,RARB,SMO,WNT4,FZD2,WNT5B,SOX5,SOX4,TP53,SOX7,GJA1,WNT2B,MDM2,TCF7L1,APC2,GNAO1,SOX9,LEF1,DKK1,SFRP1,TCF7L2,WNT11,SOX3
eNOS Signaling	0.0234423	1.63	0.178	1.877	PRKACB,HSPA1A/HSPA1B,SLC7A1,PDGFC,CHRM1,HSPA1L,BDKRB2,AQP3,CCNA2,CASP9,ADCY5,PROK1,VEGFD,CHRNA5,AQP2,CALML5,AQP5,ADCY2,GUCY1A1,FGFR1,AQP11,FGFR2,ITPR1,CNGA3,LPAR1,IRS1,PRKACG,ADCY1,KDR,ADCY10,BDKRB1
Superpathway of Melatonin Degradation	0.0234423	1.63	0.229	3	UGT2B28,CYP1A1,UGT2B4,UGT2B17,SULT1C2,UGT2B15,MAOB,SULT1E1,CYP2E1,CYP4B1,CYP4X1,CYP2J2,CYP2A6 (includes others),CYP2B6,UGT2B11,LARGE2
Breast Cancer Regulation by Stathmin1	0.0239883	1.62	0.17	-	PRKACB,TUBA1B,E2F3,TUBB,PPP1R14B,STMN1,GNB4,ADCY5,MRAS,TUBA1C,E2F8,E2F2,GNG4,TP53,CCNE2,ADCY2,CALML5,NRAS,TUBB4B,FGFR1,ARHGEF15,TUBG1,GNAI1,FGFR2,ITPR1,CDK1,ROCK1,CCNE1,IRS1,E2F1,ADCY1,PRKACG,CDKN1A,E2F7,ADCY10,CDK2
Thyroid Cancer Signaling	0.0251189	1.6	0.261	-	MYC,PPARG,TP53,NRAS,GDNF,CXCL12,MRAS,LEF1,TCF7L1,NGF,CCND1,TCF7L2
Melatonin Degradation I	0.0269153	1.57	0.231	2.84	UGT2B28,CYP1A1,UGT2B4,UGT2B17,SULT1C2,UGT2B15,SULT1E1,CYP2E1,CYP4B1,CYP4X1,CYP2A6 (includes others),CYP2J2,CYP2B6,UGT2B11,LARGE2
Coagulation System	0.0269153	1.57	0.286	-0.632	BDKRB2,SERPINC1,PROS1,SERPINA5,VWF,F7,SERPINA1,BDKRB1,FGG,PLAT
Non-Small Cell Lung Cancer Signaling	0.0269153	1.57	0.212	0	TP53,CDKN2A,FHIT,NRAS,TFDP1,SUV39H1,FGFR1,FGFR2,ITPR1,CCND1,CASP9,IRS1,E2F1,RARB,TGFA,MRAS,ERBB2,EGFR
Chronic Myeloid Leukemia Signaling	0.0288403	1.54	0.195	-	TP53,CDKN2A,STAT5A,NRAS,TFDP1,SUV39H1,FGFR1,FGFR2,MDM2,RBL1,E2F3,CCND1,HDAC5,MYC,IRS1,E2F1,E2F7,HDAC7,CDKN1A,MRAS,E2F8,E2F2
Acetone Degradation I (to Methylglyoxal)	0.0288403	1.54	0.3	1.667	CYP1A1,CYP4A22,CYP2E1,CYP4B1,CYP4X1,CYP2J2,CYP2A6 (includes others),CYP2B6,CYP4A11
Role of Osteoblasts, Osteoclasts and Chondrocytes in Rheumatoid Arthritis	0.0363078	1.44	0.162	-	MAP2K6,BMP4,SFRP2,WNT10B,BMP3,MMP14,NFATC1,JUN,CASP9,IGF1,SMO,WNT4,TRAF5,ALPL,FZD2,WNT5B,TNFRSF11B,CALML5,CTSK,SPP1,IL1RAPL2,FGFR1,WNT2B,FGFR2,ITGA5,TCF7L1,IL37,IL1R1,FOS,FOXO1,IL1RN,APC2,IRS1,LEF1,SFRP1,DKK1,WNT11,TCF7L2
cAMP-mediated signaling	0.0363078	1.44	0.163	3.212	PRKACB,ENPP6,HCAR3,PTGER3,AKAP3,RAPGEF4,PDE1A,CHRM1,MC5R,ADCY5,SMPDL3B,PKIA,ADORA1,HCAR2,PDE6B,ADRB2,AKAP5,ADCY2,CALML5,CNR1,GNAI1,GABBR1,RAPGEF3,PDE4B,GRM4,CNGA3,S1PR3,LPAR1,VIPR1,RAP1GAP,GNAO1,ADCY1,PRKACG,PTH1R,DUSP4,PDE8B,ADCY10
Human Embryonic Stem Cell Pluripotency	0.0380189	1.42	0.179	-	BMP4,WNT10B,PDGFA,BMP3,NGF,PDGFC,SOX2,PDGFRA,SMO,MRAS,WNT4,FZD2,WNT5B,S1PR5,FGFR1,WNT2B,FGFR2,TCF7L1,PDGFB,S1PR3,FOXO1,IRS1,LEF1,TCF7L2,WNT11,SALL4
Prostate Cancer Signaling	0.040738	1.39	0.194	-	TP53,CCNE2,NRAS,TFDP1,SUV39H1,FGFR1,FGFR2,MDM2,CCND1,CCNE1,AR,CASP9,FOXO1,IRS1,E2F1,CDKN1A,MRAS,LEF1,CDK2,GSTP1
Mismatch Repair in Eukaryotes	0.040738	1.39	0.375	-	PCNA,RFC2,FEN1,POLD1,EXO1,RFC3
Glutathione-mediated Detoxification	0.040738	1.39	0.281	1.667	GSTA3,GSTM1,MGST1,GSTM2,GSTM5,GGH,GSTM4,ANPEP,GSTP1
Adrenomedullin signaling pathway	0.040738	1.39	0.164	0.522	PRKACB,ADM,MAP2K6,KCNN3,TFAP2B,NOTUM,MYLK,PRKG2,RAMP2,PLCE1,TFAP2A,GNA15,ADCY5,MRAS,PPARG,ADCY2,CALML5,NRAS,C3,GUCY1A1,GUCY2D,FGFR1,FGFR2,MMP2,IL37,ITPR1,FOS,IL1RN,IRS1,SHC2,ADCY1,PRKACG,RAMP3,ADCY10
Regulation of Cellular Mechanics by Calpain Protease	0.0416869	1.38	0.222	1.155	CAPN6,NRAS,ITGA5,CCND1,CDK1,CNGA3,CAPN8,CCNA2,CCNE1,MRAS,CAPN9,CDK2,CAPN3,EGFR
Gap Junction Signaling	0.042658	1.37	0.163	-	PRKACB,TUBA1B,CSNK1G1,GJB3,NOTUM,PRKG2,TUBB,HTR2C,PLCE1,GJC3,ADCY5,MRAS,TUBA1C,GRIK2,GRIK1,EGFR,GJA1,ADCY2,NRAS,GUCY1A1,TUBB4B,GUCY2D,FGFR1,TUBG1,GNAI1,FGFR2,ITPR1,GJC1,NOV,LPAR1,IRS1,ADCY1,PRKACG,ADCY10
Vist= vistusertib
Fulv= fulvestrant
Veh= Vehicle (no treatment)
B-H= Benjamin-Hochberg

## Sheet: Vist.Fulv vs. Veh
Enriched canonical pathways in vistusertib plus fulvestrant in comparison to vehicle
Ingenuity Canonical Pathways, n=41	B-H	-log(B-H p-value)	Ratio	z-score	Molecules
Estrogen-mediated S-phase Entry	1.44544e-08	7.84	0.692	-2.668	CCNE2,TFDP1,RBL1,E2F3,CCND1,CDK1,SKP2,MYC,RB1,CCNA2,CCNE1,E2F1,E2F7,CDKN1A,CDK2,E2F8,E2F2,CDC25A
Role of BRCA1 in DNA Damage Response	1.02329e-05	4.99	0.362	-1.633	PBRM1,DPF1,BARD1,RBBP8,ARID2,RBL1,E2F3,CHEK1,RAD51,FANCB,RB1,FANCD2,RFC2,BRCA1,BRIP1,BLM,CHEK2,E2F8,E2F2,TOPBP1,MDC1,PLK1,FANCC,E2F7,CDKN1A,E2F1,MSH6,BRCA2,FANCA
Cell Cycle Control of Chromosomal Replication	1.20226e-05	4.92	0.411	-	MCM5,RPA4,MCM6,CDK12,CDC45,MCM8,CDT1,CDC6,POLE,CDC7,ORC6,DNA2,MCM4,CDK1,MCM3,PCNA,MCM2,TOP2A,POLA2,CHEK2,CDK2,DBF4,ORC1
Cell Cycle: G1/S Checkpoint Regulation	2.29087e-05	4.64	0.373	0.209	CDKN2A,CCNE2,TFDP1,SUV39H1,CDKN2C,MDM2,RBL1,E2F3,CDKN2B,CCND1,HDAC5,SKP2,NRG1,MYC,RB1,CDKN2D,CCNE1,E2F1,CDKN1A,E2F7,HDAC7,E2F8,E2F2,CDK2,CDC25A
Aryl Hydrocarbon Receptor Signaling	3.23594e-05	4.49	0.282	-3.53	CDKN2A,GSTM5,TP73,TFF1,RBL1,CCND1,FAS,CHEK1,MYC,NR2F1,CCNA2,RB1,ALDH2,GSTM2,ALDH1A3,RARB,GSTM4,CHEK2,GSTA3,ALDH1B1,GSTM1,CCNE2,CYP1A1,TFDP1,MED1,ALDH8A1,MDM2,CYP1B1,RXRG,FOS,CCNE1,ALDH1L2,E2F1,CDKN1A,HSPB7,DHFR,NRIP1,TNF,GSTP1,CDK2
Molecular Mechanisms of Cancer	3.23594e-05	4.49	0.213	-	PRKACB,CDKN2A,WNT10B,TGFBR1,BMP4,SUV39H1,CDKN2C,KRAS,RBL1,CCND1,MYC,RB1,CASP9,CAMK2A,GNA15,ADCY5,WNT4,GNA13,BRCA1,FZD2,E2F2,WNT5B,CDC25A,ITGA4,CCNE2,TFDP1,FGFR1,BMP8B,FGFR2,RAPGEF3,RHOJ,AURKA,ADCY9,CBL,RND3,IRS1,E2F1,GNAO1,FZD6,MAPK10,ADCY10,NOTCH1,CDK2,MAP2K6,CDK12,BMP3,BMP2,E2F3,KLB,CDKN2B,RHOH,FAS,CHEK1,CDC25B,FANCD2,SMO,CHEK2,E2F8,PRKDC,NAIP,PMAIP1,CDC25C,ADCY2,NRAS,WNT2B,ADCY3,SMAD6,PRKAR2A,…
Cell Cycle: G2/M DNA Damage Checkpoint Regulation	4.16869e-05	4.38	0.408	1.213	CDKN2A,PRKDC,CDC25C,CKS2,YWHAG,CCNB2,PLK1,MDM2,AURKA,CDK1,SKP2,CHEK1,CCNB1,CDC25B,CDKN1A,TOP2A,CKS1B,PKMYT1,BRCA1,CHEK2
Cyclins and Cell Cycle Regulation	5.24807e-05	4.28	0.333	-1.46	CDKN2A,SUV39H1,CDKN2C,CCNB2,E2F3,CDKN2B,CCND1,RB1,CCNA2,HDAC7,PPP2R2C,E2F8,E2F2,CDC25A,CCNE2,TFDP1,CDK1,CCNB1,SKP2,HDAC5,CDKN2D,CCNE1,E2F7,E2F1,CDKN1A,PPP2R1B,CDK2
Mitotic Roles of Polo-Like Kinase	0.000114815	3.94	0.348	-2	KIF23,CDC25C,ESPL1,CDC20,PTTG1,PRC1,CDC7,CCNB2,PLK1,ANAPC1,CDK1,SMC1A,CCNB1,CDC25B,PLK4,PLK2,PKMYT1,FBXO5,PPP2R2C,PPP2R1B,CHEK2,KIF11,CDC25A
Ovarian Cancer Signaling	0.000114815	3.94	0.265	0.728	CDKN2A,PRKACB,WNT10B,SUV39H1,KRAS,KLB,PDGFC,CCND1,RAD51,RB1,PROK1,SMO,WNT4,VEGFD,BRCA1,FZD2,WNT5B,GJA1,NRAS,TFDP1,FGF9,FGFR1,PTGS1,WNT2B,PRKAR2A,FGFR2,MMP2,TCF7L1,CGA,FZD8,IRS1,E2F1,MSH6,FZD6,EDNRA,BRCA2,PTGS2,WNT11,TCF7L2,FZD7
ATM Signaling	0.000186209	3.73	0.299	-0.392	HP1BP3,TP73,GADD45G,SUV39H1,RBBP8,CCNB2,SMC1A,CHEK1,RAD51,FANCD2,PPP2R2C,BRCA1,BLM,CHEK2,CDC25A,CDC25C,TOPBP1,MDC1,MDM2,ZEB1,CDK1,CCNB1,SMC2,H2AFX,CDKN1A,SMC1B,MAPK10,PPP2R1B,CDK2
Role of CHK Proteins in Cell Cycle Checkpoint Control	0.000338844	3.47	0.351	0.258	CDC25C,MDC1,PLK1,E2F3,CDK1,CHEK1,PCNA,CDKN1A,E2F7,E2F1,RFC2,CLSPN,PPP2R2C,BRCA1,PPP2R1B,CHEK2,CDK2,E2F8,E2F2,CDC25A
Glioma Signaling	0.000338844	3.47	0.27	0.243	CDKN2A,CAMK1D,SUV39H1,CDKN2C,KRAS,E2F3,RBL1,KLB,PDGFC,CCND1,CDKN2B,RB1,CAMK2A,IGF1,CAMK1G,IGF1R,PDGFRA,E2F2,E2F8,CALML5,NRAS,TFDP1,FGFR1,FGFR2,MDM2,PDGFB,CDKN2D,IRS1,E2F1,CDKN1A,E2F7,TGFA,PDGFD
Pancreatic Adenocarcinoma Signaling	0.000338844	3.47	0.27	-0.655	CDKN2A,TGFBR1,SUV39H1,KRAS,E2F3,KLB,PDGFC,CCND1,CDKN2B,RAD51,RB1,CASP9,PROK1,CYP2E1,VEGFD,E2F2,E2F8,TFDP1,FGFR1,FGFR2,MDM2,BIRC5,CCNE1,IRS1,E2F1,CDKN1A,E2F7,MAPK10,TGFA,BRCA2,PTGS2,NOTCH1,CDK2
Osteoarthritis Pathway	0.000338844	3.47	0.232	1.265	BGLAP,TGFBR1,BMP2,PTHLH,GDF5,HES1,SDC4,PDGFC,SLC39A8,ELF3,CASP9,FGF18,PROK1,CASQ1,SPHK1,SMO,VEGFD,S100A8,MMP12,FZD2,ALPL,CASP14,ITGA4,SPP1,H19,IL1RAPL2,DDIT4,FGFR1,DCN,SMAD6,COL2A1,TCF7L1,C1QTNF4,HKR1,NKX3-2,S1PR3,FZD8,S100A9,PTH1R,FZD6,SOX9,DKK1,PTGS2,HTRA1,TNF,NOTCH1,TCF7L2,CASP7,FZD7
Bladder Cancer Signaling	0.000588844	3.23	0.287	0.302	CDKN2A,SUV39H1,MMP14,MMP16,KRAS,CCND1,PDGFC,FGF13,MYC,RB1,FGF10,FGF18,PROK1,VEGFD,MMP11,MMP12,FGF7,DAPK1,NRAS,TFDP1,FGF9,MMP2,MDM2,CDKN1A,E2F1,FGF11,FGF22
Glioblastoma Multiforme Signaling	0.000588844	3.23	0.241	1.029	CDKN2A,WNT10B,KRAS,E2F3,RHOH,KLB,PDGFC,CCND1,MYC,RB1,IGF1,IGF1R,PDGFRA,SMO,WNT4,PLCL1,FZD2,WNT5B,E2F2,E2F8,NRAS,FGFR1,WNT2B,FGFR2,RHOJ,MDM2,ITPR1,PDGFB,FZD8,CCNE1,NF1,RND3,IRS1,E2F1,CDKN1A,E2F7,FZD6,PDGFD,WNT11,CDK2,FZD7
GADD45 Signaling	0.000831764	3.08	0.526	-	CCNE2,CCNE1,PCNA,GADD45G,CDKN1A,BRCA1,CCND1,CDK2,CDK1,CCNB1
Colorectal Cancer Metastasis Signaling	0.00144544	2.84	0.212	0.429	PRKACB,WNT10B,TGFBR1,MMP16,GNG13,KRAS,CCND1,MYC,GNB4,CASP9,PROK1,ADCY5,TLR1,VEGFD,WNT4,FZD2,WNT5B,FGFR1,IL6R,FGFR2,RHOJ,MMP2,ADCY9,RND3,IRS1,MAPK10,FZD6,ADCY10,TNF,PTGER3,MMP14,KLB,PDGFC,RHOH,SMO,MMP11,MMP12,GNG4,ADCY2,NRAS,WNT2B,ADCY3,PRKAR2A,TCF7L1,BIRC5,FZD8,FOS,TLR6,ADCY1,MSH6,PTGS2,TCF7L2,WNT11,FZD7
Cell Cycle Regulation by BTG Family Proteins	0.00204174	2.69	0.378	-2.111	CCNE2,BTG1,E2F3,CCND1,NOCT,RB1,CCNE1,E2F1,E2F7,PPP2R2C,PPP2R1B,E2F2,E2F8,CDK2
Axonal Guidance Signaling	0.00354813	2.45	0.181	-	PRKACB,TUBA1B,ADAMTS8,WNT10B,BMP4,ADAMTS20,MMP16,CXCL12,SEMA6B,GNG13,KRAS,ADAMTS10,TUBB,ROCK2,GNB4,GNA15,PROK1,ECE2,ABLIM3,VEGFD,WNT4,TUBA1C,GNA13,PLCL1,ADAMTS12,FZD2,WNT5B,ITGA4,EPHA7,ADAMTS1,FES,FGFR1,BMP8B,FGFR2,MMP2,KEL,PDGFB,SRGAP3,ADAM12,IRS1,GNAO1,FZD6,PDGFD,LRRC4C,RGS3,NTN4,BDNF,BMP2,BMP3,MMP14,SEMA6A,EPHA4,NGF,KLB,PDGFC,ROBO1,SEMA6C,SEMA4C,EFNB2,NTN5,IGF1,NTNG2,SMO,PLXNB1,MMP11,PSMD14,RO…
Endocannabinoid Cancer Inhibition Pathway	0.0047863	2.32	0.228	0.333	PRKACB,MAP2K6,TWIST1,KLB,PDGFC,CCND1,ROCK2,MYC,CASP9,ADCY5,PROK1,CASQ1,VEGFD,GNA13,SMPD3,CASP14,CCNE2,ADCY2,TWIST2,CNR1,FGFR1,ADCY3,PRKAR2A,FGFR2,MMP2,TCF7L1,ROCK1,ADCY9,CCNE1,IRS1,GNAO1,ADCY1,CDKN1A,ADCY10,TCF7L2,CASP7
p53 Signaling	0.00537032	2.27	0.248	-0.426	CDKN2A,TP73,GADD45G,PLAGL1,CCND1,KLB,FAS,CHEK1,RB1,BRCA1,CHEK2,PRKDC,PMAIP1,TOPBP1,MED1,FGFR1,TIGAR,PERP,FGFR2,MDM2,BIRC5,SERPINE2,TP53I3,PCNA,IRS1,CDKN1A,E2F1,CDK2
α-tocopherol Degradation	0.00549541	2.26	1	2	CYP4F3,CYP4F12,CYP4A11,CYP4F2
Small Cell Lung Cancer Signaling	0.00630957	2.2	0.264	-1.387	TRAF3,FHIT,CCNE2,TFDP1,SUV39H1,FGFR1,FGFR2,CDKN2B,KLB,CCND1,SKP2,MYC,RXRG,RB1,CCNE1,CASP9,IRS1,E2F1,RARB,CKS1B,PTGS2,CDK2,TRAF1
Hepatic Fibrosis / Hepatic Stellate Cell Activation	0.00676083	2.17	0.215	-	IGFBP4,COL8A2,TGFBR1,MYH7B,PDGFC,COL28A1,FAS,COL16A1,IGF1,CCL2,CYP2E1,PROK1,IGF1R,PDGFRA,LAMA1,VEGFD,TIMP2,VCAM1,IL1RAPL2,EDNRB,FGFR1,IL6R,COL2A1,FGFR2,BAMBI,MMP2,PDGFB,COL21A1,ACTA2,MYH3,TGFA,EDNRA,CD14,COL24A1,COL11A1,PDGFD,TNF,COL9A2,CCR7,COL3A1
Breast Cancer Regulation by Stathmin1	0.00776247	2.11	0.208	-	PRKACB,TUBA1B,CAMK1D,GNG13,KRAS,E2F3,TUBB,PPP1R14B,KLB,ROCK2,STMN1,GNB4,CAMK2A,ADCY5,CAMK1G,PPP2R2C,TUBA1C,GNA13,E2F2,E2F8,GNG4,CCNE2,ADCY2,CALML5,NRAS,TUBB4B,FGFR1,TUBG1,ADCY3,PRKAR2A,FGFR2,ITPR1,CDK1,ROCK1,ADCY9,CCNE1,IRS1,E2F1,ADCY1,CDKN1A,E2F7,ADCY10,PPP2R1B,CDK2
Hereditary Breast Cancer Signaling	0.00812831	2.09	0.224	-	PBRM1,DPF1,GADD45G,BARD1,KRAS,ARID2,KLB,CCND1,CHEK1,RAD51,FANCB,RB1,FANCD2,HDAC7,RFC2,BLM,BRCA1,CHEK2,CDC25C,NRAS,FGFR1,TUBG1,FGFR2,FANCC,CDK1,HDAC5,CCNB1,IRS1,H2AFX,E2F1,CDKN1A,MSH6,BRCA2,FANCA
Wnt/β-catenin Signaling	0.01	2	0.215	0.522	CDKN2A,SFRP2,TGFBR1,WNT10B,CSNK1G1,TGFBR3,SOX13,CCND1,SOX2,MYC,RARB,SMO,WNT4,PPP2R2C,MAP4K1,KREMEN2,FZD2,WNT5B,SOX5,SFRP4,GJA1,WNT2B,MDM2,DKKL1,TCF7L1,FZD8,APC2,GNAO1,FZD6,NR5A2,SOX9,DKK1,PPP2R1B,WNT11,TCF7L2,FZD7,SOX3
Coagulation System	0.0125893	1.9	0.343	0	BDKRB2,PROS1,SERPINA5,VWF,F7,SERPINA1,PLAU,TFPI,THBD,BDKRB1,FGG,PLAT
Human Embryonic Stem Cell Pluripotency	0.0134896	1.87	0.221	-	TGFBR1,BMP4,WNT10B,BDNF,BMP2,BMP3,NGF,KLB,PDGFC,SOX2,SMO,PDGFRA,SPHK1,WNT4,FZD2,WNT5B,S1PR5,FGFR1,WNT2B,BMP8B,SMAD6,FGFR2,TCF7L1,PDGFB,S1PR3,FZD8,IRS1,FZD6,PDGFD,TCF7L2,WNT11,FZD7
cAMP-mediated signaling	0.0158489	1.8	0.198	1.982	PRKACB,HCAR3,GDPD1,CAMK1D,PTGER3,DUSP6,AKAP3,RAPGEF4,PDE1A,CHRM1,HRH3,CAMK2A,ADCY5,CAMK1G,SMPDL3B,PKIA,ADORA1,HCAR2,PDE6B,ADRB2,AKAP5,ADCY2,CALML5,CNR1,ADCY3,PRKAR2A,GABBR1,RGS4,RAPGEF3,PDE4B,GRM4,CNGA3,S1PR3,ADCY9,LPAR1,VIPR1,RAP1GAP,GNAO1,ADCY1,PTH1R,PDE5A,DUSP4,PDE8B,ADCY10,PKIG
Sphingosine-1-phosphate Signaling	0.0234423	1.63	0.222	0.192	KLB,RHOH,PDGFC,CASP9,ADCY5,CASQ1,PDGFRA,SPHK1,GNA13,PLCL1,SMPD3,CASP14,ADCY2,S1PR5,FGFR1,ADCY3,FGFR2,RHOJ,PDGFB,S1PR3,ADCY9,ACER3,RND3,IRS1,ADCY1,ADCY10,PDGFD,CASP7
Atherosclerosis Signaling	0.0295121	1.53	0.219	-	MSR1,CXCL12,PDGFC,ALOXE3,PLA2G4E,LYZ,CCL2,PLA2G2F,LCAT,S100A8,PNPLA3,SERPINA1,ITGA4,VCAM1,CXCR4,COL2A1,IL37,TNFRSF14,PDGFB,ALB,IL1RN,APOC1,RARRES3,ALOX5,PDGFD,TNF,CLU,COL3A1
Nicotine Degradation II	0.030903	1.51	0.262	2.183	CYP1A1,UGT3A1,UGT2B4,UGT2B17,INMT,CYP1B1,UGT2B15,ADH7,CYP2E1,CYP4B1,CYP4X1,CYP2J2,CYP2A6 (includes others),UGT2B11,CYP2B6,AOX1,FMO4
Gustation Pathway	0.0331131	1.48	0.208	-	CACNA1I,PRKACB,ASIC2,CACNA2D2,GDPD1,ASIC3,CACNA1H,GNG13,PDE1A,P2RY10,ADCY5,TAS1R3,CACNG7,SMPDL3B,SCNN1B,P2RX2,PDE6B,ADCY2,P2RY4,ADCY3,PRKAR2A,PDE4B,ITPR1,TAS2R4,ADCY9,SCNN1G,CACNA1B,ADCY1,CACNA2D1,PDE5A,PDE8B,ADCY10
Prostanoid Biosynthesis	0.0354813	1.45	0.556	0.447	PTGIS,PTGS1,PTGDS,PTGS2,TBXAS1
Acetone Degradation I (to Methylglyoxal)	0.0354813	1.45	0.333	1.265	CYP1A1,CYP4A22,CYP2E1,CYP4B1,CYP4X1,CYP2J2,CYP2A6 (includes others),CYP2B6,CYP4A11,CYP1B1
Basal Cell Carcinoma Signaling	0.0354813	1.45	0.25	1.941	WNT10B,BMP4,BMP3,BMP2,BMP8B,WNT2B,TCF7L1,HKR1,FZD8,APC2,FZD6,SMO,WNT4,FZD2,WNT5B,WNT11,TCF7L2,FZD7
Nicotine Degradation III	0.0380189	1.42	0.268	1.807	CYP1A1,UGT3A1,UGT2B4,UGT2B17,CYP1B1,UGT2B15,ADH7,CYP2E1,CYP4B1,CYP4X1,CYP2A6 (includes others),CYP2J2,AOX1,CYP2B6,UGT2B11
LXR/RXR Activation	0.0457088	1.34	0.215	1.279	SCD,C3,IL1RAPL2,MSR1,VTN,ABCG1,IL37,A1BG,ABCA1,C4A/C4B,RXRG,ALB,LYZ,LDLR,LCAT,CCL2,IL1RN,MYLIP,APOC1,CD14,ACACA,S100A8,SERPINA1,PTGS2,TNF,CLU
Vist= vistusertib
Fulv= fulvestrant
Veh= Vehicle (no treatment)
B-H= Benjamin-Hochberg
